# Supplementary material for: Prioritization of Vaccines for Introduction in the National Immunization Program in the Republic of Korea
Source: Vaccines (Basel). 2024 Aug 4;12(8):886. doi: 10.3390/vaccines12080886 (PMC11359589; doi:10.3390/vaccines12080886)
Supplement: Supplementary file 1 [file vaccines-12-00886-s001.zip]

Archive with 2 entries (2 files):
- vaccines-3091042-supplementary/Table S1.pdf
- vaccines-3091042-supplementary/Table S2.pdf
